# Supplementary material for: Cytokine Profiles Differentiate Symptomatic from Asymptomatic PTSD in Service Members and Veterans with Chronic Traumatic Brain Injury
Source: Biomedicines. 2022 Dec 19;10(12):3289. doi: 10.3390/biomedicines10123289 (PMC9775258; doi:10.3390/biomedicines10123289)
Supplement: Supplementary file 1 [file biomedicines-10-03289-s001.zip]

Archive with 1 entries (1 files):
- biomedicines-2061674-supplementary.pdf
